# Supplementary material for: Integration of pathologic characteristics, genetic risk and lifestyle exposure for colorectal cancer survival assessment
Source: Nat Commun. 2024 Apr 8;15:3042. doi: 10.1038/s41467-024-47204-9 (PMC11002003; doi:10.1038/s41467-024-47204-9)
Supplement: Supplementary file 5 — Supplementary Data 1 [file 41467_2024_47204_MOESM5_ESM.xlsx]

## Sheet: Sheet1
Supplementary Data 1. Summary of the 287 variants for polygenic prognostic score construction.
CHR	SNP	Poisitiona	Alleleb	NJCRC				UK Biobank				Meta-analysis
				EAFc	HR (95% CI)d	Pd	INFOe	EAFc	HR (95% CI)f	Pf	INFOe	HR (95% CI)g	Pg	Pheth
1	rs6668802	10924043	A/G	0.01404	1.99 (1.07, 3.69)	0.0286317	0.864	0.04713	1.34 (1.09, 1.66)	0.00596895	1	1.4 (1.15, 1.71)	0.000936	0.2369
1	rs77424575	59846569	C/G	0.93264	1.04 (0.74, 1.45)	0.837055	0.961	0.8345	1.33 (1.15, 1.54)	0.000113419	1	1.28 (1.12, 1.46)	0.0002924	0.177
1	rs11209063	67855142	T/G	0.7417	1.24 (1.02, 1.5)	0.0284243	1	0.8853	1.29 (1.09, 1.53)	0.00353418	1	1.27 (1.12, 1.44)	0.0002769	0.7633
1	rs1415068	87055530	A/G	0.643	1.2 (1.01, 1.42)	0.0337229	0.987	0.8957	1.29 (1.07, 1.54)	0.00629042	1	1.24 (1.1, 1.4)	0.0006298	0.5913
1	rs12737643	38486480	T/C	0.94861	0.82 (0.58, 1.15)	0.244652	0.998	0.8783	0.79 (0.68, 0.91)	0.000927848	1	0.79 (0.69, 0.9)	0.0004575	0.8444
1	rs79585663	863138	A/C	0.6511	0.78 (0.67, 0.91)	0.0017574	0.992	0.98776	0.7 (0.46, 1.05)	0.0815007	1	0.77 (0.66, 0.89)	0.000394	0.6092
1	rs78033786	218828298	T/C	0.05665	1.39 (1.02, 1.9)	0.0353782	0.998	0.04178	1.44 (1.15, 1.8)	0.0013269	1	1.42 (1.19, 1.71)	0.0001258	0.8666
1	rs1327609	81755444	T/C	0.04944	0.69 (0.46, 1.04)	0.0736826	1	0.4233	0.86 (0.77, 0.95)	0.00303998	1	0.84 (0.76, 0.93)	0.0009221	0.3162
1	rs146639304	160531978	A/G	0.02039	1.5 (0.94, 2.39)	0.088871	0.998	0.01966	1.72 (1.28, 2.32)	0.0003548	1	1.65 (1.29, 2.13)	8.639e-05	0.6257
1	rs11184961	107220341	A/G	0.4831	1.06 (0.9, 1.24)	0.499822	1	0.3138	1.21 (1.09, 1.34)	0.000431396	1	1.16 (1.06, 1.27)	0.0009259	0.1708
1	rs78571624	11690171	A/G	0.1051	1.33 (1.05, 1.69)	0.018553	0.995	0.06412	1.3 (1.07, 1.57)	0.00715677	1	1.31 (1.13, 1.52)	0.0003559	0.8725
1	rs12733287	163329192	A/C	0.96568	0.88 (0.58, 1.33)	0.549533	0.998	0.8292	0.8 (0.71, 0.91)	0.000751719	1	0.81 (0.72, 0.92)	0.0006797	0.6793
1	rs703931	190467826	T/C	0.5069	1.32 (1.13, 1.54)	0.000330173	1	0.5077	1.12 (1.01, 1.23)	0.0308482	1	1.17 (1.08, 1.27)	0.000162	0.06821
1	rs10493118	44887010	T/C	0.7616	1.13 (0.94, 1.36)	0.18419	1	0.6986	1.2 (1.07, 1.34)	0.00204101	1	1.18 (1.07, 1.3)	0.0009017	0.6125
1	rs78962001	81437897	A/T	0.94309	0.71 (0.52, 0.98)	0.0381344	0.996	0.98587	0.58 (0.41, 0.83)	0.00270952	1	0.65 (0.51, 0.83)	0.0003949	0.3909
1	rs114583513	223121194	A/C	0.1383	0.75 (0.58, 0.96)	0.0252336	0.981	0.0598	0.74 (0.58, 0.94)	0.0155243	1	0.74 (0.62, 0.89)	0.0009827	0.9499
1	rs1856467	238240308	C/G	0.95607	2.14 (1.26, 3.64)	0.00495725	0.983	0.93774	1.35 (1.08, 1.7)	0.00976524	1	1.45 (1.18, 1.79)	0.0004895	0.12
1	rs12026173	43447879	T/C	0.1369	1.14 (0.9, 1.43)	0.278455	0.974	0.1385	1.25 (1.09, 1.44)	0.0011486	1	1.22 (1.09, 1.37)	0.0007976	0.4799
1	rs771146	34609786	T/G	0.96026	0.63 (0.44, 0.9)	0.0110899	0.988	0.97291	0.74 (0.56, 0.97)	0.0265525	1	0.7 (0.56, 0.86)	0.0009821	0.4753
1	rs10875088	97905260	T/C	0.6804	0.91 (0.78, 1.07)	0.273805	0.998	0.4123	0.84 (0.76, 0.94)	0.00120367	1	0.86 (0.79, 0.94)	0.0008885	0.4253
1	rs320476	213660162	A/C	0.98879	1.1 (0.52, 2.34)	0.805999	0.775	0.7919	0.81 (0.72, 0.91)	0.000419442	1	0.81 (0.73, 0.92)	0.0005651	0.4324
1	rs572486	234786065	A/C	0.03461	0.74 (0.47, 1.16)	0.18801	0.952	0.2398	0.82 (0.73, 0.93)	0.00196376	1	0.82 (0.73, 0.92)	0.0008607	0.6462
1	rs12131760	242274959	T/C	0.94181	1.58 (1.07, 2.34)	0.0212047	0.999	0.91644	1.3 (1.07, 1.6)	0.00986511	1	1.36 (1.14, 1.62)	0.0008106	0.3858
1	rs10495320	232535370	T/C	0.4712	0.82 (0.69, 0.97)	0.0204041	0.978	0.05298	0.68 (0.53, 0.89)	0.00411345	1	0.78 (0.68, 0.9)	0.0004649	0.2438
2	rs6710238	238597545	A/G	0.2429	0.72 (0.59, 0.88)	0.00109162	0.981	0.2081	0.87 (0.76, 0.99)	0.0332674	1	0.82 (0.74, 0.92)	0.0003509	0.1198
2	rs62115927	12331862	T/G	0.6152	0.86 (0.73, 1.01)	0.0594172	0.995	0.642	0.8 (0.73, 0.89)	2.68796e-05	1	0.82 (0.75, 0.89)	5.351e-06	0.4917
2	rs62197587	184353413	T/C	0.1147	1.3 (1.02, 1.64)	0.030649	0.993	0.06314	1.31 (1.09, 1.58)	0.00409856	1	1.31 (1.13, 1.51)	0.0003277	0.9337
2	rs4456719	83594751	T/C	0.13	1.34 (1.08, 1.67)	0.00872399	0.903	0.4932	1.15 (1.04, 1.26)	0.00698719	1	1.18 (1.08, 1.29)	0.0004088	0.1972
2	rs77555209	240617958	A/G	0.8794	1.41 (1.08, 1.85)	0.0125203	0.951	0.92045	1.26 (1.03, 1.55)	0.0223736	1	1.32 (1.12, 1.55)	0.0008868	0.526
2	rs1597250	46223418	A/G	0.6774	0.8 (0.67, 0.94)	0.00880688	0.991	0.6497	0.88 (0.79, 0.98)	0.0169604	1	0.86 (0.78, 0.94)	0.0006557	0.3294
2	rs17773051	217576692	T/G	0.3409	1.26 (1.07, 1.49)	0.00565139	1	0.5759	1.15 (1.04, 1.28)	0.00651237	1	1.18 (1.08, 1.29)	0.0001634	0.3566
2	rs72890266	184448509	A/C	0.95488	0.74 (0.52, 1.05)	0.0924822	0.986	0.92543	0.78 (0.65, 0.92)	0.00425825	1	0.77 (0.66, 0.9)	0.0009443	0.7953
2	rs12712091	101887152	A/T	0.4731	0.81 (0.69, 0.95)	0.00769819	0.998	0.587	0.87 (0.79, 0.97)	0.00892962	1	0.85 (0.78, 0.93)	0.0002683	0.4168
2	rs11893210	234204672	A/G	0.6229	1.03 (0.88, 1.2)	0.691751	0.999	0.3681	1.22 (1.1, 1.35)	0.000144608	1	1.16 (1.06, 1.26)	0.0007215	0.07521
2	rs12989101	36924663	A/C	0.841	0.8 (0.64, 0.99)	0.0397964	1	0.6034	0.86 (0.78, 0.96)	0.00461972	1	0.85 (0.78, 0.93)	0.0005903	0.5057
2	rs73089558	231913861	T/C	0.1815	1.49 (1.23, 1.79)	2.86499e-05	1	0.02938	1.27 (0.97, 1.67)	0.0842659	1	1.41 (1.21, 1.65)	9.303e-06	0.3604
2	rs62116692	16161448	A/G	0.135	1.17 (0.94, 1.44)	0.153777	0.971	0.1344	1.29 (1.12, 1.48)	0.000418616	1	1.25 (1.11, 1.4)	0.0001903	0.4553
2	rs940794	217456567	T/G	0.3393	0.8 (0.68, 0.95)	0.00967882	1	0.6534	0.87 (0.78, 0.96)	0.00738254	1	0.85 (0.78, 0.93)	0.0002678	0.4435
2	rs57843509	237471232	T/C	0.98429	0.92 (0.5, 1.69)	0.795586	0.993	0.92874	0.73 (0.61, 0.88)	0.000670948	1	0.75 (0.63, 0.89)	0.0008484	0.4783
2	rs6725319	184391964	A/G	0.6931	0.99 (0.84, 1.16)	0.867092	0.999	0.5789	0.79 (0.72, 0.88)	6.18313e-06	1	0.84 (0.77, 0.92)	8.033e-05	0.02673
2	rs290042	77531528	A/T	0.6152	1.12 (0.95, 1.32)	0.181906	0.998	0.2312	1.2 (1.07, 1.35)	0.00146569	1	1.18 (1.07, 1.29)	0.0007311	0.4818
2	rs1523879	168194827	A/G	0.6391	0.77 (0.66, 0.9)	0.00104163	1	0.8839	0.88 (0.76, 1.03)	0.104359	1	0.83 (0.74, 0.92)	0.0005898	0.2085
2	rs1529665	241684660	T/C	0.3866	1.27 (1.08, 1.49)	0.00291851	0.991	0.4464	1.15 (1.04, 1.27)	0.00860725	1	1.18 (1.08, 1.29)	0.0001324	0.2829
2	rs34654410	45641314	T/C	0.93004	0.83 (0.63, 1.08)	0.172127	0.98	0.8834	0.79 (0.68, 0.92)	0.00179542	1	0.8 (0.7, 0.91)	0.000688	0.7631
2	rs10489976	75790823	A/G	0.1332	1.35 (1.09, 1.67)	0.00653161	0.992	0.01492	1.43 (0.99, 2.04)	0.0538022	1	1.37 (1.14, 1.65)	0.0008867	0.7973
3	rs4440154	119518898	T/C	0.5952	0.85 (0.73, 1)	0.0495784	1	0.5987	0.86 (0.78, 0.96)	0.00567985	1	0.86 (0.79, 0.94)	0.0006988	0.9115
3	rs675438	61855258	T/C	0.8999	0.82 (0.65, 1.04)	0.0947258	0.961	0.7751	0.84 (0.75, 0.95)	0.0041392	1	0.84 (0.76, 0.93)	0.000931	0.8163
3	rs76341315	70163710	A/T	0.1847	1.21 (1, 1.46)	0.0538107	0.989	0.02366	1.57 (1.18, 2.09)	0.00195413	1	1.31 (1.12, 1.53)	0.0008849	0.133
3	rs358800	55328372	T/G	0.5247	1.23 (1.05, 1.43)	0.00965778	1	0.7689	1.19 (1.05, 1.34)	0.00654302	1	1.2 (1.09, 1.32)	0.000185	0.7361
3	rs9834974	104306303	A/G	0.08984	1.25 (0.96, 1.61)	0.0916696	0.982	0.3896	1.17 (1.05, 1.3)	0.00356525	1	1.18 (1.07, 1.3)	0.0008454	0.6555
3	rs1461796	55224080	T/C	0.02311	1.69 (1.09, 2.62)	0.0184735	1	0.2064	1.23 (1.09, 1.39)	0.000602365	1	1.26 (1.12, 1.42)	8.462e-05	0.1718
3	rs73878328	161132623	T/G	0.92108	0.62 (0.48, 0.81)	0.000455955	0.982	0.97855	0.82 (0.59, 1.13)	0.223446	1	0.7 (0.57, 0.85)	0.000511	0.193
3	rs3852064	52349412	T/G	0.3699	1.11 (0.95, 1.3)	0.200884	1	0.3212	1.22 (1.1, 1.35)	0.000269021	1	1.18 (1.08, 1.29)	0.0001863	0.3308
3	rs900569	41859973	T/C	0.4321	0.8 (0.68, 0.94)	0.0068588	1	0.4813	0.88 (0.8, 0.98)	0.0166174	1	0.86 (0.79, 0.94)	0.0005431	0.2978
3	rs55739239	1609171	A/G	0.1474	0.73 (0.58, 0.93)	0.0111472	0.985	0.1523	0.83 (0.72, 0.96)	0.0123441	1	0.8 (0.71, 0.91)	0.000535	0.3984
3	rs11185518	195946535	T/C	0.3461	1.23 (1.05, 1.44)	0.00914597	1	0.1474	1.26 (1.1, 1.44)	0.000960378	1	1.25 (1.12, 1.38)	2.658e-05	0.8258
3	rs111756249	40582505	T/C	0.2793	1.22 (1.03, 1.44)	0.0242185	0.999	0.03071	1.43 (1.11, 1.84)	0.00598181	1	1.28 (1.11, 1.47)	0.0006595	0.309
3	rs11917460	142370866	A/G	0.7084	0.83 (0.7, 0.97)	0.0225414	0.997	0.5097	0.88 (0.79, 0.97)	0.0109722	1	0.86 (0.79, 0.94)	0.0007654	0.5542
3	rs35245139	105960997	C/G	0.239	1.2 (1, 1.44)	0.046047	0.998	0.2268	1.19 (1.06, 1.34)	0.00400081	1	1.19 (1.08, 1.32)	0.0004637	0.9328
3	rs7621286	124760114	T/G	0.0871	0.64 (0.47, 0.88)	0.00568609	0.994	0.0176	0.64 (0.41, 1.01)	0.0553574	1	0.64 (0.5, 0.83)	0.0007675	0.9902
3	rs262804	1336194	C/G	0.185	1.13 (0.93, 1.37)	0.219789	1	0.2993	1.19 (1.07, 1.32)	0.00127718	1	1.17 (1.07, 1.29)	0.0006385	0.6385
4	rs78360723	178980380	C/G	0.03935	0.82 (0.53, 1.25)	0.355069	0.997	0.09843	0.74 (0.61, 0.89)	0.00133107	1	0.75 (0.63, 0.89)	0.0009244	0.6705
4	rs80031372	66302153	A/G	0.1483	1.42 (1.17, 1.73)	0.000430784	0.963	0.0176	1.22 (0.86, 1.74)	0.269883	1	1.37 (1.16, 1.63)	0.0003003	0.4613
4	rs7679806	97560105	A/G	0.2054	1.13 (0.94, 1.35)	0.184941	1	0.2941	1.19 (1.07, 1.33)	0.00165335	1	1.17 (1.07, 1.29)	0.0007279	0.624
4	rs12648453	62788111	T/C	0.90068	0.81 (0.63, 1.05)	0.112897	1	0.4205	0.85 (0.76, 0.94)	0.00152782	1	0.84 (0.76, 0.93)	0.0004111	0.7815
4	rs6532559	96416433	T/C	0.2542	0.75 (0.62, 0.92)	0.00434753	0.999	0.1683	0.86 (0.75, 0.99)	0.0315556	1	0.82 (0.74, 0.92)	0.0006619	0.2811
4	rs12650467	40959058	A/C	0.90628	1.03 (0.78, 1.36)	0.833848	0.996	0.91799	0.71 (0.6, 0.84)	5.22513e-05	1	0.78 (0.68, 0.9)	0.0008327	0.02205
4	rs61743452	72687062	T/C	0.4102	1.21 (1.03, 1.41)	0.0176437	0.988	0.2929	1.17 (1.05, 1.3)	0.00446027	1	1.18 (1.08, 1.29)	0.0002261	0.7329
4	rs7698186	134345272	A/C	0.05775	1.23 (0.91, 1.67)	0.168017	0.896	0.02671	1.57 (1.21, 2.06)	0.000860112	1	1.41 (1.16, 1.73)	0.0006614	0.2346
4	rs28419161	90566935	T/C	0.352	1.19 (1.02, 1.4)	0.0303803	0.996	0.04011	1.38 (1.09, 1.74)	0.00657972	1	1.25 (1.1, 1.43)	0.0008868	0.3121
4	rs34879961	170067786	A/G	0.92479	0.77 (0.59, 1)	0.0531562	0.989	0.8527	0.83 (0.73, 0.95)	0.00536224	1	0.82 (0.73, 0.92)	0.0007859	0.6407
4	rs2850402	108065576	T/C	0.1756	0.7 (0.56, 0.87)	0.00153915	0.985	0.08803	0.79 (0.65, 0.95)	0.0148717	1	0.75 (0.64, 0.86)	9.074e-05	0.4228
4	rs6532181	77014749	A/G	0.01445	0.69 (0.3, 1.56)	0.369319	0.96	0.4639	0.84 (0.76, 0.93)	0.000707524	1	0.83 (0.75, 0.92)	0.0005161	0.64
4	rs56072268	168463630	T/C	0.3253	0.85 (0.72, 1.02)	0.0787298	0.991	0.2344	0.83 (0.73, 0.94)	0.00271043	1	0.84 (0.76, 0.93)	0.0005332	0.7668
4	rs28440876	86811984	A/G	0.8994	0.79 (0.62, 1.01)	0.0565771	0.997	0.8937	0.81 (0.69, 0.94)	0.00551319	1	0.8 (0.7, 0.91)	0.0007718	0.8624
4	rs34927488	149093606	T/G	0.98991	1.34 (0.55, 3.26)	0.522553	0.738	0.97177	0.55 (0.43, 0.71)	3.61294e-06	1	0.59 (0.46, 0.75)	1.864e-05	0.05973
4	rs79801550	41669860	A/G	0.09925	1.12 (0.87, 1.44)	0.395607	0.996	0.2263	1.21 (1.08, 1.35)	0.00117076	1	1.19 (1.07, 1.32)	0.0009361	0.5791
5	rs2134256	13768653	T/C	0.7439	1.13 (0.94, 1.35)	0.199509	1	0.7437	1.24 (1.1, 1.4)	0.000558339	1	1.2 (1.09, 1.33)	0.0003415	0.3935
5	rs76546182	24926817	C/G	0.93356	0.69 (0.52, 0.91)	0.00843325	0.998	0.98874	0.54 (0.37, 0.8)	0.00180021	1	0.64 (0.51, 0.8)	7.618e-05	0.3099
5	rs10068755	44174239	A/G	0.5952	0.84 (0.72, 0.98)	0.0316896	0.993	0.702	0.84 (0.76, 0.94)	0.00168074	1	0.84 (0.77, 0.92)	0.0001413	0.9939
5	rs6891827	160906206	C/G	0.2287	1.22 (1.02, 1.45)	0.0277576	0.997	0.1613	1.19 (1.05, 1.36)	0.008416	1	1.2 (1.08, 1.33)	0.0006084	0.8501
5	rs56741642	120569770	A/G	0.06792	1.39 (1.05, 1.85)	0.0201902	1	0.1024	1.22 (1.05, 1.42)	0.0114586	1	1.26 (1.1, 1.44)	0.0008654	0.4052
5	rs35874776	134580696	T/C	0.08505	1.32 (1.02, 1.7)	0.0364697	0.977	0.06659	1.29 (1.07, 1.55)	0.00788186	1	1.3 (1.12, 1.51)	0.000727	0.8987
5	rs72818696	178688173	T/G	0.1841	1.13 (0.92, 1.38)	0.244552	1	0.08439	1.36 (1.15, 1.6)	0.000235677	1	1.26 (1.11, 1.44)	0.0003226	0.1634
5	rs41400245	142815998	T/C	0.09749	1.37 (1.06, 1.77)	0.0176533	0.98	0.03585	1.36 (1.07, 1.74)	0.0113349	1	1.37 (1.15, 1.63)	0.0005201	0.9935
5	rs256786	82298319	A/G	0.04455	1.55 (1.11, 2.18)	0.0108017	0.98	0.05426	1.29 (1.05, 1.58)	0.0133958	1	1.36 (1.14, 1.61)	0.0006006	0.3595
5	rs297184	17160574	T/C	0.92677	0.74 (0.57, 0.97)	0.0281248	0.993	0.95975	0.7 (0.56, 0.88)	0.00188519	1	0.72 (0.61, 0.85)	0.000148	0.7752
5	rs2112536	151886485	T/C	0.8024	0.83 (0.69, 1.01)	0.0613264	1	0.642	0.85 (0.77, 0.95)	0.0027261	1	0.85 (0.78, 0.93)	0.0004201	0.8365
5	rs295685	73719339	A/T	0.2115	1.03 (0.85, 1.26)	0.72823	0.993	0.4009	0.8 (0.72, 0.89)	5.44747e-05	1	0.85 (0.78, 0.94)	0.0007677	0.02408
5	rs13182727	41180409	T/C	0.1031	1.1 (0.84, 1.43)	0.477774	0.989	0.404	1.19 (1.07, 1.32)	0.000941672	1	1.18 (1.07, 1.29)	0.0008333	0.5985
5	rs62363864	55226983	T/G	0.98197	0.6 (0.37, 0.96)	0.0326045	0.773	0.8503	0.82 (0.72, 0.94)	0.00438861	1	0.81 (0.71, 0.92)	0.0008949	0.1991
5	rs72744753	26928890	T/C	0.8647	0.77 (0.62, 0.96)	0.0194542	0.998	0.5502	0.87 (0.78, 0.96)	0.00673981	1	0.85 (0.77, 0.93)	0.0005468	0.3559
5	rs117472072	35513330	A/G	0.1108	1.55 (1.23, 1.95)	0.000187071	0.976	0.01282	1.3 (0.87, 1.96)	0.205123	1	1.48 (1.22, 1.81)	0.0001055	0.4682
5	rs72750143	52863740	A/C	0.02227	1.83 (1.13, 2.97)	0.0135922	0.725	0.1583	1.21 (1.06, 1.37)	0.00460019	1	1.24 (1.09, 1.4)	0.0007349	0.09899
5	rs17283256	163555787	A/G	0.07502	1.26 (0.95, 1.65)	0.102925	0.978	0.08337	1.31 (1.1, 1.55)	0.00198815	1	1.29 (1.12, 1.49)	0.0004866	0.8169
5	rs115106504	169511751	T/G	0.01341	1.22 (0.62, 2.4)	0.557073	0.793	0.02511	1.66 (1.26, 2.19)	0.000305706	1	1.59 (1.23, 2.05)	0.0003645	0.4116
5	rs73059540	14320462	C/G	0.01697	1.48 (0.86, 2.55)	0.153837	0.887	0.06979	1.38 (1.15, 1.66)	0.000483942	1	1.39 (1.17, 1.65)	0.0001687	0.8081
5	rs251465	149196090	A/C	0.7745	1.14 (0.94, 1.39)	0.182467	1	0.7516	1.23 (1.09, 1.39)	0.000910556	1	1.2 (1.09, 1.34)	0.0004236	0.5522
5	rs114180382	55010433	T/C	0.02419	1.61 (1.04, 2.47)	0.031085	0.989	0.01775	1.72 (1.25, 2.37)	0.000773338	1	1.68 (1.3, 2.17)	6.731e-05	0.7952
5	rs62390301	159867647	T/C	0.03835	1.27 (0.85, 1.9)	0.238717	1	0.2007	1.21 (1.08, 1.37)	0.00163741	1	1.22 (1.08, 1.36)	0.0007956	0.8164
5	rs111669601	150595761	T/C	0.07082	1.51 (1.17, 1.96)	0.00162515	0.952	0.1087	1.19 (1.02, 1.38)	0.0276526	1	1.26 (1.11, 1.44)	0.0004703	0.1102
5	rs2546079	126639025	C/G	0.3904	0.75 (0.64, 0.88)	0.000519847	0.984	0.67	0.89 (0.8, 0.99)	0.0333905	1	0.85 (0.78, 0.93)	0.0002332	0.08193
5	rs9293506	88186671	T/C	0.09797	1.56 (1.22, 2.01)	0.000469716	1	0.01584	1.47 (1.02, 2.1)	0.0376997	1	1.53 (1.25, 1.88)	4.94e-05	0.7778
5	rs163450	111868863	T/C	0.2205	0.76 (0.63, 0.93)	0.00668645	0.978	0.0767	0.8 (0.65, 0.98)	0.0337733	1	0.78 (0.68, 0.9)	0.0006081	0.7395
6	rs77537977	1453638	C/G	0.95962	0.9 (0.64, 1.27)	0.55061	1	0.92171	0.72 (0.61, 0.85)	0.000135926	1	0.75 (0.65, 0.88)	0.0002256	0.2525
6	rs725978	42240704	A/G	0.04575	1.32 (0.93, 1.87)	0.115546	1	0.05773	1.4 (1.15, 1.71)	0.000725832	1	1.38 (1.17, 1.64)	0.0002023	0.7653
6	rs2299070	16627255	A/C	0.3558	0.78 (0.66, 0.92)	0.00288732	1	0.1667	0.88 (0.76, 1.01)	0.0745484	1	0.83 (0.75, 0.93)	0.0009836	0.2735
6	rs3008055	166070991	A/G	0.04949	1.25 (0.92, 1.7)	0.159657	0.995	0.1221	1.25 (1.08, 1.44)	0.00275953	1	1.25 (1.09, 1.42)	0.0009424	0.9949
6	rs9381489	46911748	A/C	0.6616	0.89 (0.76, 1.06)	0.196361	0.985	0.5698	0.81 (0.73, 0.9)	4.98238e-05	1	0.83 (0.76, 0.91)	3.385e-05	0.3334
6	rs72994804	132653251	T/C	0.1963	0.84 (0.68, 1.03)	0.0980266	0.977	0.07255	0.64 (0.51, 0.8)	9.39463e-05	1	0.74 (0.64, 0.86)	0.000117	0.07583
6	rs600324	160519276	T/C	0.158	1.19 (0.96, 1.47)	0.104673	1	0.124	1.25 (1.08, 1.44)	0.00270342	1	1.23 (1.09, 1.38)	0.0006951	0.7203
6	rs9378468	6539915	A/G	0.7219	1.29 (1.08, 1.54)	0.00489646	1	0.4013	1.13 (1.02, 1.26)	0.0190716	1	1.17 (1.07, 1.28)	0.0005705	0.2143
6	rs4292565	110288546	A/G	0.3097	1.14 (0.96, 1.35)	0.139591	0.982	0.3139	1.18 (1.06, 1.32)	0.00178433	1	1.17 (1.07, 1.28)	0.0005988	0.6874
6	rs9354513	67677369	A/G	0.2445	0.82 (0.68, 0.99)	0.0350326	0.998	0.4699	0.87 (0.78, 0.96)	0.00608332	1	0.86 (0.78, 0.94)	0.0006332	0.5882
6	rs9457487	157871082	T/C	0.683	0.73 (0.62, 0.86)	0.000156918	0.98	0.7169	0.88 (0.78, 0.98)	0.0175585	1	0.83 (0.76, 0.91)	4.522e-05	0.06977
6	rs186237	25066059	A/T	0.2063	1.27 (1.06, 1.53)	0.0114713	1	0.2866	1.19 (1.07, 1.33)	0.00150165	1	1.21 (1.1, 1.33)	5.915e-05	0.5611
6	rs2228211	12122773	T/C	0.4926	0.78 (0.67, 0.91)	0.00191683	0.999	0.8028	0.88 (0.78, 1)	0.0469241	1	0.84 (0.76, 0.93)	0.0004934	0.2309
6	rs9496794	144203358	T/C	0.95327	0.68 (0.48, 0.96)	0.0304993	0.988	0.95639	0.71 (0.57, 0.89)	0.00254031	1	0.7 (0.59, 0.85)	0.0002089	0.8363
6	rs9363607	67235279	T/C	0.90252	0.91 (0.7, 1.19)	0.489379	0.983	0.95589	0.65 (0.52, 0.81)	8.38932e-05	1	0.74 (0.63, 0.88)	0.0004743	0.05338
7	rs57410053	25143950	T/C	0.205	0.85 (0.69, 1.04)	0.110854	0.99	0.1285	0.77 (0.66, 0.9)	0.00151431	1	0.8 (0.7, 0.91)	0.0005108	0.4677
7	rs10231377	144712917	A/T	0.2259	0.88 (0.73, 1.08)	0.216679	0.994	0.4886	0.85 (0.77, 0.94)	0.00115833	1	0.85 (0.78, 0.93)	0.000549	0.7077
7	rs343064	35554788	T/C	0.4908	0.93 (0.79, 1.08)	0.332186	1	0.4014	0.82 (0.74, 0.91)	0.0001735	1	0.85 (0.78, 0.93)	0.0002608	0.1915
7	rs57609174	82159363	T/C	0.92682	0.96 (0.7, 1.3)	0.785952	0.99	0.8129	0.8 (0.71, 0.91)	0.000571162	1	0.82 (0.74, 0.92)	0.0009749	0.3017
7	rs2885554	78083292	T/C	0.95384	1.98 (1.21, 3.23)	0.00675471	0.878	0.8513	1.25 (1.07, 1.45)	0.00476714	1	1.3 (1.12, 1.5)	0.0004673	0.08019
7	rs2189571	19811115	T/C	0.2995	0.87 (0.73, 1.04)	0.136176	0.994	0.1813	0.8 (0.69, 0.92)	0.00170379	1	0.83 (0.74, 0.92)	0.0007134	0.4345
7	rs61082241	31881729	T/C	0.1122	1.2 (0.95, 1.53)	0.132832	0.972	0.08899	1.32 (1.12, 1.56)	0.000796062	1	1.28 (1.12, 1.47)	0.0002991	0.5103
7	rs73100718	43552457	A/G	0.1506	1.16 (0.94, 1.43)	0.171067	0.987	0.2321	1.2 (1.07, 1.34)	0.0024244	1	1.19 (1.07, 1.31)	0.0009083	0.7993
7	rs2710112	147597520	T/C	0.7901	1.23 (1, 1.51)	0.054049	0.989	0.6163	1.19 (1.07, 1.33)	0.00105834	1	1.2 (1.09, 1.32)	0.0001496	0.8123
7	rs6963445	151011775	A/C	0.4847	0.74 (0.63, 0.87)	0.00023385	0.985	0.789	0.89 (0.79, 1.01)	0.0682152	1	0.84 (0.76, 0.92)	0.0002511	0.06292
7	rs10951753	5041847	T/C	0.6801	0.88 (0.75, 1.05)	0.155398	1	0.7041	0.84 (0.76, 0.94)	0.00187084	1	0.85 (0.78, 0.94)	0.000708	0.6372
7	rs11238187	52282718	A/G	0.1736	0.8 (0.64, 1)	0.0527964	0.97	0.1558	0.75 (0.65, 0.87)	0.000177177	1	0.77 (0.68, 0.87)	2.792e-05	0.6136
7	rs960348	111852682	A/G	0.7178	0.89 (0.75, 1.06)	0.203702	1	0.7568	0.79 (0.71, 0.89)	8.291e-05	1	0.82 (0.75, 0.91)	6.829e-05	0.2638
7	rs115773380	120297540	A/G	0.97719	0.74 (0.49, 1.12)	0.157331	1	0.97573	0.64 (0.49, 0.85)	0.00168842	1	0.67 (0.53, 0.84)	0.0006738	0.5838
8	rs1354588	101911636	C/G	0.5657	1.12 (0.95, 1.32)	0.175285	1	0.6442	1.2 (1.08, 1.34)	0.000922281	1	1.18 (1.07, 1.29)	0.000449	0.4803
8	rs2466038	128212409	A/G	0.0625	1.06 (0.77, 1.47)	0.716067	0.959	0.2408	1.23 (1.1, 1.38)	0.000389741	1	1.21 (1.09, 1.35)	0.0005295	0.4014
8	rs10092002	14069364	A/C	0.8915	0.66 (0.53, 0.83)	0.00027868	0.982	0.9509	0.89 (0.71, 1.12)	0.318103	1	0.77 (0.65, 0.9)	0.0009905	0.0668
8	rs1080226	15833227	T/G	0.03403	1.05 (0.68, 1.61)	0.839365	1	0.1996	1.29 (1.15, 1.46)	3.20468e-05	1	1.27 (1.13, 1.43)	4.939e-05	0.3532
8	rs59316904	88976745	T/C	0.7933	0.83 (0.69, 0.99)	0.041722	0.978	0.8817	0.8 (0.69, 0.93)	0.00376086	1	0.81 (0.73, 0.91)	0.0004129	0.792
8	rs13265269	144502947	T/C	0.1169	1.04 (0.81, 1.34)	0.739259	0.977	0.2627	1.22 (1.09, 1.36)	0.000392973	1	1.19 (1.07, 1.31)	0.0007239	0.2637
8	rs403185	26476721	A/G	0.3829	0.87 (0.73, 1.02)	0.0946354	1	0.414	0.85 (0.77, 0.95)	0.00295159	1	0.86 (0.78, 0.94)	0.0006604	0.8551
8	rs1425759	93873548	T/C	0.1096	0.79 (0.6, 1.03)	0.0763842	0.996	0.2148	0.82 (0.72, 0.93)	0.00164601	1	0.81 (0.72, 0.91)	0.0003135	0.8072
8	rs17155057	8841175	C/G	0.1972	0.69 (0.56, 0.85)	0.000586379	0.998	0.03918	0.73 (0.55, 0.98)	0.0382092	1	0.71 (0.59, 0.84)	6.295e-05	0.7488
8	rs7839164	92325913	A/G	0.4397	0.94 (0.8, 1.1)	0.41826	0.979	0.3271	0.82 (0.73, 0.91)	0.00033611	1	0.85 (0.78, 0.94)	0.0006673	0.1643
8	rs75918517	42746297	A/G	0.02317	1.84 (1.22, 2.79)	0.00396898	1	0.01641	1.53 (1.07, 2.17)	0.0182901	1	1.65 (1.26, 2.16)	0.0002503	0.4994
8	rs112656644	5492806	A/C	0.02764	0.84 (0.49, 1.45)	0.535591	0.926	0.2637	1.23 (1.1, 1.38)	0.000259304	1	1.21 (1.09, 1.36)	0.0005584	0.1776
8	rs10097270	29228241	A/G	0.03189	0.89 (0.56, 1.43)	0.633408	1	0.2047	0.76 (0.67, 0.87)	5.18865e-05	1	0.77 (0.68, 0.87)	5.705e-05	0.5234
9	rs7023024	83587864	T/G	0.94675	0.55 (0.41, 0.75)	0.000107967	0.967	0.98416	0.78 (0.54, 1.13)	0.185265	1	0.64 (0.5, 0.8)	0.0001252	0.1537
9	rs12551240	20227873	T/C	0.7498	1.34 (1.11, 1.62)	0.00222156	1	0.2648	1.14 (1.02, 1.28)	0.0180442	1	1.19 (1.08, 1.31)	0.0003288	0.1522
9	rs2095044	6192796	T/C	0.07291	0.64 (0.46, 0.9)	0.0106865	0.975	0.2604	0.84 (0.74, 0.94)	0.00343343	1	0.81 (0.73, 0.91)	0.0003109	0.1498
9	rs12682851	8012418	A/G	0.4298	1.29 (1.1, 1.51)	0.00146947	0.979	0.6349	1.13 (1.02, 1.25)	0.0245989	1	1.18 (1.08, 1.28)	0.0002738	0.1651
9	rs7020030	138403706	A/C	0.07388	1.35 (1.01, 1.8)	0.0408101	0.953	0.1528	1.19 (1.05, 1.36)	0.00643959	1	1.22 (1.08, 1.37)	0.0008988	0.4456
9	rs1110205	120250242	A/G	0.1263	1.4 (1.14, 1.73)	0.00155715	0.994	0.03625	1.2 (0.93, 1.55)	0.160662	1	1.32 (1.12, 1.55)	0.0008652	0.3477
9	rs41265306	14784389	A/G	0.06103	1.46 (1.1, 1.95)	0.0097413	1	0.01564	1.56 (1.1, 2.23)	0.0136615	1	1.5 (1.2, 1.88)	0.0003688	0.7783
9	rs12348895	8756867	A/G	0.01907	1.51 (0.92, 2.49)	0.105573	0.961	0.01378	1.71 (1.19, 2.45)	0.00381088	1	1.64 (1.22, 2.19)	0.0009934	0.6974
9	rs1548378	20629553	A/C	0.7811	1.24 (1.02, 1.5)	0.0273546	1	0.4847	1.14 (1.03, 1.26)	0.0102645	1	1.16 (1.06, 1.27)	0.0009649	0.4531
9	rs10967103	25872263	T/C	0.04576	1.6 (1.16, 2.21)	0.00376962	1	0.01663	1.81 (1.31, 2.49)	0.000292824	1	1.7 (1.36, 2.13)	4.049e-06	0.606
9	rs1424855	21078815	C/G	0.2339	1.17 (0.98, 1.39)	0.092038	0.997	0.3737	1.17 (1.06, 1.29)	0.00263303	1	1.17 (1.07, 1.28)	0.0005662	0.9857
10	rs7079376	125368117	A/G	0.6662	1.2 (1.01, 1.42)	0.0384038	0.997	0.3686	1.15 (1.04, 1.28)	0.00583058	1	1.16 (1.07, 1.27)	0.0006062	0.7161
10	rs34612739	8375843	T/G	0.01346	2.24 (1.27, 3.95)	0.00508308	0.922	0.02425	1.42 (1.07, 1.88)	0.0140025	1	1.55 (1.21, 2)	0.0005711	0.1553
10	rs17105817	125458202	A/G	0.03512	1.05 (0.68, 1.6)	0.837878	0.999	0.08384	1.34 (1.14, 1.58)	0.000531967	1	1.3 (1.11, 1.51)	0.0009663	0.2834
10	rs61857812	87976544	T/G	0.04757	1.09 (0.78, 1.53)	0.620835	1	0.07821	1.48 (1.25, 1.76)	4.62079e-06	1	1.39 (1.2, 1.62)	1.566e-05	0.1083
10	rs2341721	89164617	A/T	0.7881	0.84 (0.7, 1.02)	0.0746441	0.972	0.6352	0.86 (0.77, 0.95)	0.00361549	1	0.85 (0.78, 0.93)	0.0006542	0.8619
10	rs522400	8272551	A/C	0.98415	0.94 (0.51, 1.75)	0.847526	1	0.4025	1.2 (1.09, 1.33)	0.00030504	1	1.2 (1.08, 1.32)	0.0004105	0.4414
10	rs11252113	3854556	A/G	0.08017	0.91 (0.68, 1.23)	0.541565	0.998	0.2898	0.82 (0.73, 0.92)	0.000763385	1	0.83 (0.75, 0.93)	0.0007878	0.5115
10	rs7917815	130567076	T/C	0.3972	0.76 (0.65, 0.89)	0.000474483	0.99	0.0651	0.83 (0.66, 1.03)	0.0912187	1	0.78 (0.69, 0.89)	0.0001294	0.5195
10	rs6584086	83239566	A/G	0.91217	0.79 (0.61, 1.02)	0.073541	1	0.6421	0.86 (0.78, 0.95)	0.00431219	1	0.85 (0.78, 0.94)	0.0009218	0.5424
10	rs10764661	18947947	A/G	0.01802	1.14 (0.67, 1.92)	0.631571	0.996	0.2086	0.78 (0.69, 0.89)	0.000249624	1	0.8 (0.7, 0.91)	0.0005879	0.176
11	rs10790336	98768543	T/C	0.7424	0.86 (0.72, 1.03)	0.10918	1	0.8582	0.8 (0.7, 0.92)	0.00119346	1	0.82 (0.74, 0.92)	0.0003759	0.5178
11	rs117056898	70826142	A/G	0.0311	1.7 (1.18, 2.44)	0.00438453	0.976	0.02102	1.39 (1, 1.92)	0.0475516	1	1.52 (1.19, 1.93)	0.0007429	0.415
11	rs7123017	25777697	T/C	0.6385	1.2 (1.02, 1.41)	0.0305811	1	0.67	1.15 (1.03, 1.29)	0.0111136	1	1.17 (1.06, 1.28)	0.0009243	0.6986
11	rs1940107	129655192	T/C	0.6419	1.05 (0.9, 1.24)	0.522948	0.996	0.4422	1.22 (1.11, 1.35)	7.33112e-05	1	1.18 (1.08, 1.28)	0.0002023	0.1276
11	rs1815913	97852498	T/C	0.2289	0.82 (0.68, 0.98)	0.0322901	1	0.4471	0.81 (0.73, 0.9)	6.12027e-05	1	0.81 (0.74, 0.89)	5.527e-06	0.9589
11	rs11225319	102421444	A/G	0.8729	0.71 (0.57, 0.87)	0.00128779	1	0.8676	0.85 (0.74, 0.99)	0.0306406	1	0.8 (0.71, 0.91)	0.0003181	0.15
11	rs4937603	131022116	T/C	0.3524	1.17 (1, 1.38)	0.0467894	1	0.4221	1.17 (1.05, 1.29)	0.00304745	1	1.17 (1.07, 1.27)	0.0003607	0.9375
11	rs2463854	90854977	T/C	0.7976	0.8 (0.66, 0.97)	0.0269073	0.967	0.8941	0.81 (0.69, 0.95)	0.0101187	1	0.81 (0.71, 0.91)	0.0006977	0.9016
11	rs10742597	41711061	T/C	0.1128	0.71 (0.54, 0.94)	0.0158244	0.945	0.1391	0.81 (0.69, 0.95)	0.0076329	1	0.78 (0.69, 0.9)	0.0004503	0.4277
11	rs2729758	76972714	A/G	0.7597	0.84 (0.71, 1)	0.0520058	0.998	0.95383	0.71 (0.57, 0.88)	0.0020224	1	0.79 (0.69, 0.9)	0.0005717	0.2303
11	rs10750859	57119552	A/G	0.7222	0.89 (0.75, 1.06)	0.176745	0.994	0.5274	0.85 (0.77, 0.94)	0.00105045	1	0.86 (0.79, 0.93)	0.0004438	0.6367
12	rs7980398	4340363	A/T	0.1433	1.18 (0.95, 1.46)	0.129435	0.95	0.1534	1.29 (1.13, 1.46)	0.000108976	1	1.26 (1.13, 1.41)	4.14e-05	0.4941
12	rs10219549	624437	T/C	0.132	1.18 (0.94, 1.49)	0.155166	0.984	0.3297	1.23 (1.11, 1.37)	0.000123439	1	1.22 (1.11, 1.35)	4.441e-05	0.7677
12	rs4764498	5991531	T/C	0.2321	0.81 (0.66, 0.98)	0.030222	1	0.133	0.81 (0.69, 0.95)	0.01134	1	0.81 (0.71, 0.92)	0.000862	0.9434
12	rs10772693	13731244	T/C	0.3915	1.31 (1.11, 1.53)	0.00122228	1	0.134	1.15 (1, 1.32)	0.0454779	1	1.21 (1.09, 1.35)	0.0002914	0.2484
12	rs58348287	129247167	A/C	0.925	0.64 (0.49, 0.83)	0.0008784	0.989	0.98525	0.71 (0.49, 1.02)	0.067494	1	0.66 (0.54, 0.82)	0.0001638	0.6518
12	rs11067162	114971650	A/C	0.323	1.37 (1.17, 1.6)	0.000125084	1	0.1258	1.15 (0.99, 1.33)	0.0654029	1	1.24 (1.12, 1.38)	7.827e-05	0.1131
12	rs7971832	101620009	A/G	0.1925	1.06 (0.86, 1.3)	0.593011	0.957	0.1975	1.26 (1.12, 1.43)	0.000174259	1	1.21 (1.09, 1.34)	0.0004629	0.1457
12	rs9788221	45543717	T/C	0.3942	1.18 (1.01, 1.38)	0.0322349	0.999	0.1463	1.19 (1.04, 1.37)	0.0108302	1	1.19 (1.07, 1.32)	0.0008777	0.9216
12	rs3782221	117795881	A/G	0.5326	1.14 (0.98, 1.34)	0.0953144	1	0.2047	1.19 (1.06, 1.34)	0.00374258	1	1.17 (1.07, 1.29)	0.0009078	0.6712
12	rs10862318	81897102	A/G	0.5234	0.83 (0.71, 0.98)	0.023707	0.997	0.4621	0.88 (0.79, 0.97)	0.0138796	1	0.87 (0.79, 0.94)	0.0009896	0.5702
12	rs79067806	40209445	A/G	0.98565	0.45 (0.28, 0.74)	0.00142457	0.988	0.98414	0.57 (0.41, 0.79)	0.000674279	1	0.53 (0.4, 0.69)	4.144e-06	0.4643
12	rs557881	319125	A/G	0.6564	0.8 (0.68, 0.95)	0.0106742	0.952	0.484	0.89 (0.8, 0.98)	0.0171067	1	0.86 (0.79, 0.94)	0.0007894	0.3327
12	rs7133285	56699429	A/G	0.2122	0.86 (0.7, 1.05)	0.142038	0.993	0.08725	0.71 (0.59, 0.87)	0.000864294	1	0.78 (0.68, 0.9)	0.0006708	0.1943
12	rs142099875	94210055	T/C	0.04297	1.34 (0.94, 1.9)	0.105605	0.947	0.01436	1.75 (1.25, 2.46)	0.00119085	1	1.54 (1.2, 1.96)	0.0005525	0.2746
12	rs10507102	98990871	A/G	0.01848	1.41 (0.83, 2.38)	0.204993	1	0.07557	1.38 (1.16, 1.64)	0.000347626	1	1.38 (1.17, 1.63)	0.0001482	0.9411
12	rs10772961	16895957	T/G	0.1027	1.18 (0.91, 1.51)	0.211721	0.983	0.2913	1.23 (1.11, 1.37)	0.000125015	1	1.23 (1.11, 1.35)	5.841e-05	0.7272
12	rs7957490	43395965	A/T	0.4793	1.35 (1.15, 1.58)	0.000247742	0.999	0.2914	1.09 (0.98, 1.22)	0.113264	1	1.17 (1.07, 1.27)	0.0007641	0.03177
12	rs74711508	130523880	T/G	0.03697	1.56 (1.06, 2.3)	0.0231776	0.996	0.05195	1.32 (1.08, 1.62)	0.00778654	1	1.37 (1.14, 1.64)	0.0006408	0.4449
12	rs11111316	102989016	T/C	0.1717	0.75 (0.61, 0.94)	0.0113428	0.991	0.2226	0.86 (0.76, 0.97)	0.0187272	1	0.83 (0.74, 0.93)	0.000941	0.3179
12	rs61940929	106022077	C/G	0.3636	1.13 (0.96, 1.32)	0.140779	0.979	0.4026	1.19 (1.08, 1.32)	0.000804086	1	1.17 (1.08, 1.28)	0.0002994	0.5673
12	rs11104430	87718852	T/C	0.90152	0.7 (0.55, 0.9)	0.00453084	1	0.8976	0.84 (0.71, 0.98)	0.0298853	1	0.79 (0.7, 0.91)	0.0007377	0.2398
12	rs79336426	53227491	T/C	0.06436	1.56 (1.19, 2.05)	0.00126948	0.883	0.03971	1.28 (1.01, 1.64)	0.0446055	1	1.4 (1.17, 1.68)	0.000265	0.2906
13	rs9588277	111485430	A/G	0.2301	0.86 (0.71, 1.05)	0.144561	1	0.1999	0.81 (0.71, 0.92)	0.00138484	1	0.82 (0.74, 0.92)	0.0005278	0.5599
13	rs803791	71612374	C/G	0.5193	0.92 (0.79, 1.07)	0.279609	0.998	0.7279	0.81 (0.73, 0.91)	0.000181005	1	0.85 (0.78, 0.93)	0.0002294	0.204
13	rs9534468	47271058	C/G	0.95583	0.79 (0.57, 1.1)	0.16115	0.98	0.8918	0.78 (0.67, 0.91)	0.00115316	1	0.78 (0.68, 0.9)	0.0004025	0.9348
13	rs6491404	98866920	T/C	0.684	1.25 (1.05, 1.49)	0.0133844	0.984	0.4077	1.14 (1.03, 1.26)	0.0130944	1	1.17 (1.07, 1.28)	0.0006966	0.3785
13	rs6562750	73816222	A/C	0.01719	0.82 (0.44, 1.51)	0.525471	0.973	0.5056	0.81 (0.73, 0.89)	3.74672e-05	1	0.81 (0.73, 0.89)	3.034e-05	0.9618
13	rs9532382	40068122	T/C	0.2117	1.21 (1.01, 1.45)	0.0429495	0.988	0.5712	1.17 (1.06, 1.3)	0.0023808	1	1.18 (1.08, 1.29)	0.0002725	0.782
13	rs1391999	69027117	C/G	0.3985	1.2 (1.03, 1.4)	0.0198718	1	0.5591	1.13 (1.02, 1.25)	0.0155428	1	1.15 (1.06, 1.25)	0.0009616	0.5393
13	rs7327043	103985740	T/G	0.0975	0.63 (0.47, 0.85)	0.00252725	1	0.2367	0.87 (0.77, 0.98)	0.018789	1	0.83 (0.74, 0.93)	0.0009486	0.05388
13	rs113125970	65345615	C/G	0.98993	2.42 (0.77, 7.57)	0.128243	0.722	0.9575	1.66 (1.22, 2.26)	0.00127915	1	1.71 (1.27, 2.3)	0.0004539	0.5322
13	rs1046537	21722643	T/C	0.7875	0.95 (0.78, 1.15)	0.596325	0.999	0.6791	0.81 (0.73, 0.91)	0.000161059	1	0.84 (0.77, 0.93)	0.0003692	0.1753
13	rs9511097	24737951	T/C	0.5485	1.13 (0.97, 1.32)	0.125469	1	0.4668	1.16 (1.05, 1.28)	0.00295115	1	1.15 (1.06, 1.25)	0.000866	0.7629
13	rs3127044	61400468	C/G	0.96485	1.47 (0.9, 2.39)	0.124149	0.996	0.7649	0.8 (0.71, 0.89)	0.000108722	1	0.82 (0.74, 0.92)	0.0006388	0.01712
13	rs10507344	25725069	T/C	0.3022	1.18 (1, 1.4)	0.0482705	0.986	0.1152	1.25 (1.08, 1.44)	0.00310729	1	1.22 (1.09, 1.36)	0.0004237	0.6394
13	rs9594624	42313317	T/C	0.1858	1.1 (0.91, 1.33)	0.325498	0.998	0.3283	1.2 (1.08, 1.33)	0.000501411	1	1.18 (1.08, 1.29)	0.0004297	0.41
13	rs288787	68440544	T/G	0.96978	0.52 (0.35, 0.77)	0.00120791	0.992	0.94379	0.79 (0.65, 0.96)	0.020358	1	0.73 (0.61, 0.87)	0.0004407	0.06108
13	rs599658	22365345	T/C	0.7129	1.4 (1.16, 1.68)	0.000388168	0.984	0.6986	1.11 (0.99, 1.24)	0.0661306	1	1.18 (1.07, 1.3)	0.0006444	0.03763
14	rs372896	69324446	A/C	0.05629	1.49 (1.08, 2.05)	0.015227	0.963	0.06832	1.31 (1.09, 1.58)	0.00371794	1	1.35 (1.15, 1.59)	0.0001967	0.5049
14	rs11846479	97727848	T/C	0.91102	0.72 (0.55, 0.94)	0.0140795	0.963	0.96471	0.73 (0.58, 0.93)	0.010088	1	0.73 (0.61, 0.87)	0.0003773	0.9373
14	rs78367016	42792094	A/T	0.03865	2.12 (1.49, 3.02)	2.98506e-05	0.976	0.01452	1.07 (0.71, 1.6)	0.757605	1	1.58 (1.21, 2.06)	0.000789	0.01238
14	rs11158581	65634318	A/G	0.3293	1.17 (0.99, 1.38)	0.0587857	0.993	0.1371	1.2 (1.05, 1.38)	0.00662817	1	1.19 (1.07, 1.32)	0.000979	0.7834
14	rs241517	56566932	A/G	0.8482	1.19 (0.95, 1.5)	0.129367	0.999	0.6254	1.19 (1.07, 1.32)	0.00139129	1	1.19 (1.08, 1.31)	0.0004033	0.9794
14	rs60834210	76227863	A/G	0.3338	1.41 (1.19, 1.66)	4.91125e-05	0.977	0.04339	1.03 (0.8, 1.31)	0.828595	1	1.28 (1.11, 1.47)	0.0004841	0.03694
14	rs8021139	32803792	T/C	0.9147	0.85 (0.65, 1.1)	0.208051	0.974	0.97266	0.57 (0.45, 0.73)	7.49674e-06	1	0.69 (0.57, 0.82)	3.629e-05	0.03214
14	rs12889661	57186387	C/G	0.91401	0.67 (0.53, 0.86)	0.00128674	0.994	0.9891	0.75 (0.48, 1.16)	0.191223	1	0.69 (0.56, 0.85)	0.0005563	0.6959
15	rs28601756	59517629	T/G	0.93599	0.78 (0.57, 1.06)	0.116634	0.989	0.8217	0.82 (0.72, 0.94)	0.00355783	1	0.82 (0.73, 0.92)	0.0009862	0.7455
15	rs185793	47696145	A/T	0.3824	1.09 (0.93, 1.28)	0.278936	0.985	0.3243	1.22 (1.09, 1.35)	0.000308069	1	1.18 (1.08, 1.29)	0.0003147	0.2709
15	rs3853641	90443779	C/G	0.1946	1.14 (0.94, 1.38)	0.192935	0.995	0.3035	1.18 (1.06, 1.31)	0.00207976	1	1.17 (1.07, 1.28)	0.0008845	0.7313
15	rs61108525	61176958	T/C	0.1105	1.5 (1.21, 1.85)	0.000156129	1	0.06717	1.21 (1, 1.45)	0.0480812	1	1.33 (1.16, 1.53)	6.586e-05	0.1313
15	rs7165161	97508180	A/T	0.2201	0.93 (0.77, 1.12)	0.444837	1	0.4376	0.82 (0.74, 0.91)	0.000144673	1	0.84 (0.77, 0.92)	0.0002088	0.2591
15	rs78817063	67042930	A/C	0.04482	1.57 (1.13, 2.2)	0.00800608	1	0.05842	1.27 (1.04, 1.55)	0.0203208	1	1.34 (1.13, 1.6)	0.0007912	0.2826
15	rs28674949	42170335	C/G	0.04453	1.36 (0.94, 1.96)	0.0978928	0.875	0.04424	1.42 (1.13, 1.77)	0.0021634	1	1.4 (1.16, 1.7)	0.0005007	0.8585
15	rs116707381	69987267	A/G	0.98861	0.58 (0.29, 1.13)	0.109035	0.85	0.98512	0.58 (0.41, 0.82)	0.00203988	1	0.58 (0.43, 0.79)	0.0005095	0.9779
15	rs2099808	71760204	T/C	0.97834	1.59 (0.88, 2.88)	0.123744	0.852	0.93152	1.41 (1.12, 1.78)	0.00302457	1	1.44 (1.16, 1.78)	0.000898	0.7133
15	rs596942	48082151	T/C	0.472	0.77 (0.65, 0.91)	0.00186801	0.989	0.06581	0.86 (0.7, 1.06)	0.167283	1	0.8 (0.71, 0.92)	0.0009568	0.4121
15	rs16961319	35907655	A/G	0.0525	1.44 (1.07, 1.94)	0.0172179	0.959	0.02636	1.4 (1.06, 1.85)	0.0178797	1	1.42 (1.16, 1.74)	0.0007905	0.8915
15	rs10852187	93604659	A/G	0.1851	1.23 (1.01, 1.49)	0.0380863	0.971	0.4336	1.18 (1.07, 1.3)	0.00132956	1	1.19 (1.09, 1.3)	0.0001423	0.7178
15	rs72759669	71574148	T/C	0.1338	1.45 (1.17, 1.8)	0.000639519	0.972	0.1716	1.14 (1, 1.29)	0.0517537	1	1.21 (1.09, 1.35)	0.000623	0.05328
16	rs9939542	90053048	A/C	0.98973	0.83 (0.41, 1.7)	0.607956	0.751	0.7024	1.27 (1.13, 1.43)	4.45955e-05	1	1.26 (1.12, 1.41)	7.903e-05	0.2458
16	rs12919347	63359241	A/C	0.6462	1.21 (1.03, 1.43)	0.0227859	0.996	0.6768	1.17 (1.05, 1.31)	0.00443874	1	1.18 (1.08, 1.3)	0.0002845	0.7405
16	rs72799946	78504735	C/G	0.7507	0.74 (0.63, 0.87)	0.00030402	0.995	0.96163	0.93 (0.72, 1.21)	0.590498	1	0.79 (0.69, 0.91)	0.0007953	0.149
16	rs11639875	57113864	T/C	0.1079	1.3 (1.05, 1.61)	0.0172649	1	0.08135	1.31 (1.1, 1.55)	0.00226379	1	1.3 (1.14, 1.49)	0.0001081	0.9696
16	rs111817896	74959176	A/G	0.0827	1.5 (1.18, 1.9)	0.00091605	0.948	0.01681	1.31 (0.92, 1.86)	0.140941	1	1.44 (1.18, 1.75)	0.0003528	0.532
16	rs72802781	55121709	T/C	0.1317	1.29 (1.03, 1.62)	0.0291996	0.984	0.07765	1.28 (1.07, 1.52)	0.00655929	1	1.28 (1.11, 1.47)	0.0004939	0.9326
16	rs4843928	86363500	A/G	0.0375	1.6 (1.14, 2.23)	0.00590672	0.991	0.02062	1.39 (1.02, 1.9)	0.0399542	1	1.48 (1.18, 1.87)	0.0007176	0.5512
16	rs12921005	52442689	A/G	0.8563	1.22 (0.98, 1.53)	0.0818049	1	0.495	1.19 (1.07, 1.32)	0.00090917	1	1.19 (1.09, 1.31)	0.0001844	0.8241
17	rs12945351	1038518	T/C	0.8923	0.79 (0.63, 0.99)	0.0410907	1	0.91196	0.78 (0.66, 0.92)	0.00289792	1	0.78 (0.69, 0.89)	0.0003069	0.9017
17	rs7225158	10095453	T/C	0.4672	0.74 (0.63, 0.87)	0.000247108	1	0.1284	0.88 (0.76, 1.03)	0.118778	1	0.81 (0.72, 0.91)	0.0002367	0.1251
17	rs1501252	50074456	T/C	0.92877	0.85 (0.64, 1.13)	0.269484	0.999	0.8771	0.78 (0.68, 0.9)	0.000753526	1	0.8 (0.7, 0.91)	0.000453	0.602
17	rs72826838	42722530	A/G	0.96819	0.62 (0.44, 0.89)	0.00839864	0.963	0.8003	0.85 (0.75, 0.96)	0.0084304	1	0.82 (0.73, 0.92)	0.0008235	0.1004
17	rs4924990	19294824	T/G	0.1396	1.42 (1.15, 1.76)	0.000999691	0.996	0.8607	1.23 (1.05, 1.44)	0.00978903	1	1.3 (1.14, 1.47)	5.305e-05	0.2804
17	rs62079290	47702137	T/C	0.3708	1.1 (0.93, 1.3)	0.249841	0.987	0.1807	1.24 (1.1, 1.4)	0.000588178	1	1.19 (1.08, 1.31)	0.0005888	0.2495
17	rs11867500	2942648	A/G	0.7357	1.16 (0.97, 1.39)	0.0957696	1	0.5396	1.17 (1.05, 1.3)	0.00339196	1	1.17 (1.07, 1.28)	0.0007533	0.9413
17	rs16957413	54676189	T/C	0.03974	1.72 (1.19, 2.48)	0.00367187	1	0.1376	1.23 (1.07, 1.41)	0.00385132	1	1.28 (1.12, 1.45)	0.0001936	0.08858
17	rs12452267	52960348	A/T	0.3481	1.21 (1.04, 1.42)	0.0133562	0.987	0.04135	1.38 (1.11, 1.72)	0.00424381	1	1.27 (1.12, 1.44)	0.0002471	0.3527
17	rs3786010	3399230	A/C	0.3999	0.8 (0.68, 0.93)	0.00478075	0.998	0.9184	0.85 (0.71, 1.01)	0.0688628	1	0.82 (0.73, 0.92)	0.0009146	0.5982
18	rs4939941	47639553	A/G	0.1552	1.25 (1.02, 1.54)	0.0324866	1	0.02442	1.48 (1.12, 1.94)	0.00576224	1	1.33 (1.13, 1.56)	0.0007691	0.3478
18	rs7241196	10526413	T/C	0.2781	0.83 (0.7, 0.99)	0.036322	0.954	0.5303	0.87 (0.79, 0.97)	0.00914974	1	0.86 (0.79, 0.94)	0.0009346	0.6371
18	rs4386197	37686676	T/C	0.2346	1.27 (1.07, 1.51)	0.00773584	0.99	0.3191	1.14 (1.03, 1.27)	0.0126134	1	1.18 (1.07, 1.29)	0.0004457	0.3208
18	rs1662827	3303863	A/G	0.5968	0.85 (0.72, 1)	0.0448451	0.987	0.792	0.84 (0.75, 0.95)	0.00516611	1	0.84 (0.77, 0.93)	0.0005793	0.9526
18	rs2195852	37536965	A/G	0.4867	1.2 (1.02, 1.41)	0.0311571	0.986	0.2174	1.17 (1.04, 1.32)	0.00948031	1	1.18 (1.07, 1.3)	0.0007659	0.8193
18	rs6566299	53516897	A/T	0.4208	1.27 (1.08, 1.48)	0.00278755	0.988	0.8274	1.15 (1, 1.32)	0.053187	1	1.2 (1.08, 1.33)	0.0005938	0.347
18	rs529020	8688694	T/C	0.112	0.73 (0.56, 0.97)	0.0279347	1	0.3142	0.86 (0.76, 0.96)	0.0067476	1	0.84 (0.75, 0.93)	0.0008336	0.3158
18	rs58964146	22495134	C/G	0.02488	1.79 (1.13, 2.83)	0.0128509	0.947	0.1073	1.26 (1.09, 1.47)	0.0023769	1	1.31 (1.13, 1.51)	0.0002476	0.1581
19	rs10422843	29199789	A/C	0.4219	1.27 (1.09, 1.48)	0.00252595	1	0.6502	1.12 (1, 1.25)	0.0418461	1	1.17 (1.07, 1.27)	0.000684	0.1883
19	rs62106986	40961575	A/G	0.03892	0.69 (0.45, 1.06)	0.0888793	0.975	0.1821	0.81 (0.7, 0.92)	0.002021	1	0.8 (0.7, 0.91)	0.0005501	0.4851
19	rs2304237	10446568	T/C	0.8619	0.73 (0.58, 0.9)	0.00374049	0.987	0.7865	0.84 (0.74, 0.95)	0.00408822	1	0.81 (0.73, 0.9)	8.932e-05	0.2543
19	rs425283	55171748	A/G	0.07041	1.61 (1.21, 2.12)	0.000914425	0.979	0.1614	1.16 (1.01, 1.32)	0.0296829	1	1.23 (1.09, 1.39)	0.0007095	0.0391
19	rs6510896	6402648	T/C	0.09982	0.97 (0.74, 1.27)	0.82515	1	0.3409	0.81 (0.73, 0.91)	0.000228607	1	0.84 (0.75, 0.92)	0.0004806	0.2303
19	rs113973835	40881472	A/G	0.2277	1.31 (1.1, 1.55)	0.00219655	0.988	0.1897	1.13 (1, 1.28)	0.0505883	1	1.19 (1.07, 1.31)	0.0007462	0.1762
20	rs736821	43034079	A/G	0.144	1.29 (1.06, 1.59)	0.0132921	1	0.1409	1.19 (1.03, 1.36)	0.0165608	1	1.22 (1.09, 1.37)	0.0007354	0.4909
20	rs6029842	40471622	T/C	0.2424	1.18 (0.99, 1.41)	0.0708372	0.991	0.203	1.2 (1.07, 1.36)	0.00248293	1	1.2 (1.08, 1.32)	0.0004344	0.8447
20	rs6135652	16021720	T/C	0.5482	1.21 (1.03, 1.42)	0.0218195	0.989	0.377	1.14 (1.03, 1.27)	0.0121282	1	1.16 (1.06, 1.27)	0.0007925	0.588
20	rs41531847	17009433	A/G	0.2098	0.78 (0.64, 0.95)	0.0139732	0.999	0.203	0.85 (0.75, 0.96)	0.0120459	1	0.83 (0.74, 0.92)	0.0005652	0.4983
20	rs4809907	51086905	A/G	0.06516	1.49 (1.1, 2.02)	0.00987904	0.995	0.0252	1.39 (1.06, 1.83)	0.0174537	1	1.44 (1.17, 1.76)	0.0004784	0.7416
20	rs6070196	56212531	A/G	0.2445	1.1 (0.92, 1.31)	0.318274	0.999	0.1631	1.25 (1.1, 1.42)	0.000506699	1	1.2 (1.08, 1.33)	0.0006318	0.2355
20	rs5743520	36953441	A/G	0.06142	0.61 (0.41, 0.89)	0.0108037	1	0.05745	0.75 (0.59, 0.96)	0.0210097	1	0.71 (0.58, 0.87)	0.0009318	0.3523
20	rs11699545	55375028	T/C	0.2844	1.05 (0.88, 1.24)	0.612966	0.998	0.1455	1.29 (1.13, 1.47)	0.000161596	1	1.19 (1.07, 1.32)	0.0009238	0.06087
20	rs73621998	37849276	T/C	0.91573	0.8 (0.61, 1.03)	0.0812756	0.973	0.7973	0.82 (0.73, 0.93)	0.00119347	1	0.82 (0.73, 0.91)	0.0002399	0.8234
20	rs6074987	15970713	A/G	0.7113	0.87 (0.74, 1.04)	0.123523	0.978	0.536	0.86 (0.78, 0.95)	0.00293634	1	0.86 (0.79, 0.94)	0.0008234	0.8603
21	rs2823988	18080197	A/T	0.8325	1.44 (1.14, 1.81)	0.00226043	0.981	0.98948	2.19 (1.09, 4.4)	0.0276548	1	1.5 (1.2, 1.87)	0.0003259	0.2618
21	rs66503458	44225234	A/G	0.95518	0.67 (0.49, 0.93)	0.0173053	0.981	0.91003	0.8 (0.68, 0.94)	0.00589732	1	0.77 (0.67, 0.89)	0.0004366	0.3488
21	rs857996	38974308	A/G	0.08437	1.24 (0.95, 1.62)	0.119424	1	0.1643	1.24 (1.09, 1.41)	0.00132465	1	1.24 (1.1, 1.39)	0.0003593	0.9903
21	rs7280488	33483389	T/C	0.96866	0.8 (0.55, 1.16)	0.236743	0.881	0.7144	0.83 (0.75, 0.93)	0.00116138	1	0.83 (0.75, 0.92)	0.0005609	0.8243
22	rs80518	48929171	T/C	0.421	1.25 (1.06, 1.47)	0.00709637	1	0.5602	1.16 (1.05, 1.29)	0.00485152	1	1.18 (1.09, 1.29)	0.0001328	0.4458
22	rs9622125	35484455	T/C	0.1087	1.1 (0.86, 1.4)	0.465676	1	0.4555	1.18 (1.07, 1.31)	0.000983255	1	1.17 (1.07, 1.29)	0.0008802	0.5673
22	rs9614417	43980616	A/C	0.97551	1.26 (0.71, 2.24)	0.424749	1	0.7191	1.26 (1.12, 1.42)	0.000102912	1	1.26 (1.13, 1.42)	7.346e-05	0.9993
22	rs16994211	45929614	T/C	0.08548	1.17 (0.88, 1.55)	0.282724	0.961	0.06397	1.41 (1.17, 1.69)	0.000254413	1	1.33 (1.14, 1.55)	0.0002527	0.2854
aChromosomal position, hg19/GRCh37 build.
bEffect/reference allele.
cEAF, Effect allele frequency.
dDerived from Cox regression model with the adjustment of sex, age, smoking status, drinking status, stage, grade and top 10 principal components in the NJCRC cohort.
eImputation INFO value.
fDerived from Cox regression model with the adjustment of sex, age, body mass index (BMI), smoking status, drinking status and top 10 principal components in the UK Biobank cohort.
gMeta-analysis between NJCRC and UK Biobank cohorts of East Asian and European populations.
hP value for heterogeneity test.
